# Supplementary material for: Severe urinary tract damage secondary to primary bladder neck obstruction in women
Source: PLoS One. 2021 Mar 19;16(3):e0248938. doi: 10.1371/journal.pone.0248938 (PMC7978344; doi:10.1371/journal.pone.0248938)
Supplement: S1 Data — (XLSX) [file pone.0248938.s001.xlsx]

## Sheet: Pacientes
Patient #	Age	RGHC	Symptom duration	Qmax	Pdet Qmax	PVR pre	1st procedure successful?	Date of operation	LUTS	Bladder capacity	Retention	UTI	Qmax post	PVR post	Last visit	Follow-up (months)	Cr pre	Cr post
1	49	2423024	10	1	105	150	Yes	2009-09-01	Mistos	200	Yes	No	23	0	2019-05-01	116.086	1.60	0.65
2	80	14262877G	1.5	1	70	120	Yes	2016-10-17	Esvaziamento	120	Yes	Yes	15	80	2017-10-26	12.3026	0.95	2020-02-01
3	41	14456798E	8.0	2	140	500	Yes	2015-07-02	Mistos	532	Yes	Yes	11	32	2018-07-02	36.0526	2020-05-01	0.7
4	40	12907533J	7.0	3	240	80	No	2017-12-22	Mistos	130	Yes	Yes	7	30	2019-08-12	19.6711	0.82	0.63
5	70	14261544F	3.0	7	0	150	Yes	2019-03-25	Mistos	250	Yes	No	15	75	2019-12-11	8.58553	6.60	1.22
6	64	91516639	34	2	84	187	Yes	2019-07-16	Mistos	197	Yes	No	50	60	2019-08-23	1.25	6.40	0.67
															Median	15.9868
Median	56.5												15	46
Mean	57.3333
SD	16.4641

## Sheet: Qmax pre and post
			Pre	Post
			1	23
			1	20
			2	11			Rótulos de Linha	Soma de Pre
			3	7			7	2
			7	15			11	0
			2	14.5			15	7
							20	0
							23	2
							50	0
							2020-07-15	9
							Total Geral	20

## Sheet: Trabalhos
Study	Qmax/Pdet for BOO	Ano	n	Diverticula	Hydronephrosis	Renal Dysfunction	Urinary retention	VUR	Incision	Any complication	Success rate	AUR Rate	Diverticula Rate	HN Rate	VUR rate
Amiratti	<12/>20	2017	2	1	1	N/A	1	0	Medical therapy			0.5	0.5	0.5	0
Athanasopoulos	<12/>20	2009	25	N/A	N/A	N/A	N/A	N/A	Medical therapy			N/A	#VALUE!	#VALUE!	#VALUE!
Blaivas	<12/>20	2004	7	N/A	N/A	N/A	6	N/A	5h, 7h	0	85.7	0.857143	#VALUE!	#VALUE!	#VALUE!
Brucker	Based on VUDN	2012	16	N/A	N/A	N/A	N/A	N/A	Diagnosis			N/A	#VALUE!	#VALUE!	#VALUE!
Peng	<10/>30	2005	11	N/A	1	N/A	5	N/A	5h, 7h	1	91.1	0.454545	#VALUE!	0.0909091	#VALUE!
Zhang	<12/>20	2014	84	N/A	3	N/A	7	3	5h, 7h (63) / 2h, 10h (21)	15	92.8	0.0833333	#VALUE!	0.0357143	0.0357143
Diokno	<15/>60	1984	3	2	N/A	N/A	1	N/A	V-Y Plasty (n=2)	0	100	0.333333	0.666667	#VALUE!	#VALUE!
Grønbaek	Not informed	1992	38	N/A	N/A	N/A	2	N/A	4h OR 8h	N/A	97 (early), 76 (late)	0.0526316	#VALUE!	#VALUE!	#VALUE!
Axelrod	<12/>20	1987	3	N/A	N/A	N/A	2	N/A	5h, 7h	0	100	0.666667	#VALUE!	#VALUE!	#VALUE!
Jin	<12/>20	2012	30	N/A	N/A	N/A	4	N/A	3h , 6h, 9h, 12h	1 (SUI)	96.7	0.133333	#VALUE!	#VALUE!	#VALUE!
Markic	<12/>20	2014	42	N/A	N/A	N/A	7	N/A	5h, 7h	0	83.3	0.166667	#VALUE!	#VALUE!	#VALUE!
Kumar	<10/>40	1999	24 (6 BNI)	N/A	N/A	6	6	N/A	12h	No	2020-06-06
Pischedda	<12/>40	2005	18	N/A	N/A	N/A	N/A	N/A	Medical therapy		56
